# Supplementary material for: Multilocus Genotyping of Giardia duodenalis in Mostly Asymptomatic Indigenous People from the Tapirapé Tribe, Brazilian Amazon
Source: Pathogens. 2021 Feb 14;10(2):206. doi: 10.3390/pathogens10020206 (PMC7917967; doi:10.3390/pathogens10020206)
Supplement: Supplementary file 1 [file pathogens-10-00206-s001.zip]

Archive with 14 entries (13 files):
- pathogens-1056628-supplementary-final/
- pathogens-1056628-supplementary-final/pathogens-1056628-supplementary figures.docx
- pathogens-1056628-supplementary-final/Table S1 Köster et al_Pathogens.docx
- pathogens-1056628-supplementary-final/Table S10 Köster et al_Pathogens.docx
- pathogens-1056628-supplementary-final/Table S11 Köster et al_Pathogens.docx
- pathogens-1056628-supplementary-final/Table S12 Köster et al_Pathogens.docx
- pathogens-1056628-supplementary-final/Table S2 Köster et al_Pathogens.docx
- pathogens-1056628-supplementary-final/Table S3 Köster et al_Pathogens.docx
- pathogens-1056628-supplementary-final/Table S4 Köster et al_Pathogens.docx
- pathogens-1056628-supplementary-final/Table S5 Köster et al_Pathogens.xlsx
- pathogens-1056628-supplementary-final/Table S6 Köster et al_Pathogens.xlsx
- pathogens-1056628-supplementary-final/Table S7 Köster et al_Pathogens.docx
- pathogens-1056628-supplementary-final/Table S8 Köster et al_Pathogens.docx
- pathogens-1056628-supplementary-final/Table S9 Köster et al_Pathogens.docx
