# Supplementary material for: Multilocus Genotyping of Giardia duodenalis in Mostly Asymptomatic Indigenous People from the Tapirapé Tribe, Brazilian Amazon
Source: Pathogens. 2021 Feb 14;10(2):206. doi: 10.3390/pathogens10020206 (PMC7917967; doi:10.3390/pathogens10020206)
Supplement: Supplementary file 1 [file pathogens-10-00206-s001.zip › pathogens-1056628-supplementary-final/Table S5 Köster et al_Pathogens.xlsx]

## Sheet: gdh
Table S5. Full dataset showing the molecular diversity of G. duodenalis at the gdh, bg, and tpi molecular markers
Assemblage	Sub-assemblage	Isolates No.	Reference sequence	Stretch	Single Nucleotide Polymorphisms	Isolate Id.	Seq. Number	GenBank ID		T88	C128	T132	C150	C179	A224	G332	T355	T385	A410	T418
A	AII	7	L40510	64–491	None	179	Seq1	MT542718		‒	‒	‒	‒	‒	‒	‒	‒	‒	‒	‒
		1	L40510	66–486	T88C, C128T, C179T, T385C, A410G, T418A	321	Seq2	MT542719		C	T	‒	‒	T	‒	‒	‒	C	G	A
		1	L40510	64–491	T132Y, C179T, A224M, G332R	184	Seq3	MT542720		‒	‒	Y	‒	T	M	R	‒	‒	‒	‒
		1	L40510	64–491	C150Y, C179T	128	Seq4	MT542721		‒	‒	‒	Y	T	‒	‒	‒	‒	‒	‒
		6	L40510	64–491	C179T	13	Seq5	MT542722		‒	‒	‒	‒	T	‒	‒	‒	‒	‒	‒
		1	L40510	68–491	C179T, T355Y	596	Seq6	MT542723		‒	‒	‒	‒	T	‒	‒	Y	‒	‒	‒
		1	L40510	64–491	C179Y	572	Seq7	MT542724		‒	‒	‒	‒	Y	‒	‒	‒	‒	‒	‒
	Sub-total	18
										C39	C87	C99	C123	C132	C135	T147	G150	C159	C168	C174	T183	G186	C204	T209	C210	T219	T237	C240	T308	C309	A324	C336	C345	C351	G354	C360	C366	G372	C375	C387	G402	G406	G438
B	BIII	1	AF069059	28–455	C39T, C87Y, C99Y, C123Y, T147Y, G150R, C204Y, C309Y	86a	Seq8	MT542725		T	Y	Y	Y	‒	‒	Y	R	‒	‒	‒	‒	‒	Y	‒	‒	‒	‒	‒	‒	Y	‒	‒	‒	‒	‒	‒	‒	‒	‒	‒	‒	‒	‒
		1	AF069059	30–455	C39T, T219Y, C309T, C351Y	132	Seq9	MT542726		T	‒	‒	‒	‒	‒	‒	‒	‒	‒	‒	‒	‒	‒	‒	‒	Y	‒	‒	‒	T	‒	‒	‒	Y	‒	‒	‒	‒	‒	‒	‒	‒	‒
		1	AF069059	28–455	C39T, C87Y, C135Y, T147Y, G150R, C204Y, C309T, C336Y	585	Seq10	MT542727		T	Y	‒	‒	‒	Y	Y	R	‒	‒	‒	‒	‒	Y	‒	‒	‒	‒	‒	‒	T	‒	Y	‒	‒	‒	‒	‒	‒	‒	‒	‒	‒	‒
		1	AF069059	28–455	C39Y, C99Y, T147Y, G150R, C204Y, C360Y, C387Y, G402R	78	Seq11	MT542728		Y	‒	Y	‒	‒	‒	Y	R	‒	‒	‒	‒	‒	Y	‒	‒	‒	‒	‒	‒	‒	‒	‒	‒	‒	‒	Y	‒	‒	‒	Y	R	‒	‒
		1	AF069059	28–455	C39T, C309T, G372A, C375T	176b	Seq12	MT542729		T	‒	‒	‒	‒	‒	‒	‒	‒	‒	‒	‒	‒	‒	‒	‒	‒	‒	‒	‒	T	‒	‒	‒	‒	‒	‒	‒	A	T	‒	‒	‒	‒
		2	AF069059	40–455	C87Y, C99Y, C123Y, T147Y, G150R, C204Y, C309T	353	Seq13	MT542730		‒	Y	Y	Y	‒	‒	Y	R	‒	‒	‒	‒	‒	Y	‒	‒	‒	‒	‒	‒	T	‒	‒	‒	‒	‒	‒	‒	‒	‒	‒	‒	‒	‒
		1	AF069059	40–455	C87Y, C99Y, C123Y, T147Y, G150R, C204Y, C309T, G402R	72	Seq14	MT542731		‒	Y	Y	Y	‒	‒	Y	R	‒	‒	‒	‒	‒	Y	‒	‒	‒	‒	‒	‒	T	‒	‒	‒	‒	‒	‒	‒	‒	‒	‒	R	‒	‒
		1	AF069059	47–455	C87Y, C99Y, T147Y, G150R, C204Y, T237Y, C309Y, G354R, G372R, C375Y	41	Seq15	MT542732		‒	Y	Y	‒	‒	‒	Y	R	‒	‒	‒	‒	‒	Y	‒	‒	‒	Y	‒	‒	Y	‒	‒	‒	‒	R	‒	‒	R	Y	‒	‒	‒	‒
		1	AF069059	47–455	C87Y, C132Y, T147Y, G150R, C174Y, C204Y, T237Y, C309Y, A324R, G354R, G372R, C375Y, G402R	60	Seq16	MT542733		‒	Y	‒	‒	Y	‒	Y	R	‒	‒	Y	‒	‒	Y	‒	‒	‒	Y	‒	‒	Y	R	‒	‒	‒	R	‒	‒	R	Y	‒	R	‒	‒
		2	AF069059	49–455	C87Y, C132Y, T147Y, G150R, C174Y, C204Y, C309Y, A324R, G372R, C375Y, G402R	58	Seq17	MT542734		‒	Y	‒	‒	Y	‒	Y	R	‒	‒	Y	‒	‒	Y	‒	‒	‒	‒	‒	‒	Y	R	‒	‒	‒	‒	‒	‒	R	Y	‒	R	‒	‒
		1	AF069059	41–460	C87T, C132T, T147C, G150A, C174T, C204T, A324G, G402A	123	Seq18	MT542735		‒	T	‒	‒	T	‒	C	A	‒	‒	T	‒	‒	T	‒	‒	‒	‒	‒	‒	‒	G	‒	‒	‒	‒	‒	‒	‒	‒	‒	A	‒	‒
		1	AF069059	40–455	C87T, C132Y, T147C, G150A, C174T, C204T, A324R, G402A	86b	Seq19	MT542736		‒	T	‒	‒	Y	‒	C	A	‒	‒	T	‒	‒	T	‒	‒	‒	‒	‒	‒	‒	R	‒	‒	‒	‒	‒	‒	‒	‒	‒	A	‒	‒
		1	AF069059	44–443	C87T, C132T, T147C, G150A, C174Y, C204T, G402A, G406A	82	Seq20	MT542737		‒	T	‒	‒	T	‒	C	A	‒	‒	Y	‒	‒	T	‒	‒	‒	‒	‒	‒	‒	‒	‒	‒	‒	‒	‒	‒	‒	‒	‒	A	A	‒
		1	AF069059	46–454	C87Y, C135Y, T147Y, G150R, T209Y, C309T, C336Y	70	Seq21	MT542738		‒	Y	‒	‒	‒	Y	Y	R	‒	‒	‒	‒	‒	‒	Y	‒	‒	‒	‒	‒	T	‒	Y	‒	‒	‒	‒	‒	‒	‒	‒	‒	‒	‒
		1	AF069059	40–455	C87Y, T147Y, G150R, T237Y, C309Y, G354R, C360Y, C387Y, G402R	245	Seq22	MT542739		‒	Y	‒	‒	‒	‒	Y	R	‒	‒	‒	‒	‒	‒	‒	‒	‒	Y	‒	‒	Y	‒	‒	‒	‒	R	Y	‒	‒	‒	Y	R	‒	‒
		2	AF069059	40–455	C87Y, C204Y, C309T, G372R, C375Y	5	Seq23	MT542740		‒	Y	‒	‒	‒	‒	‒	‒	‒	‒	‒	‒	‒	Y	‒	‒	‒	‒	‒	‒	T	‒	‒	‒	‒	‒	‒	‒	R	Y	‒	‒	‒	‒
		1	AF069059	48–455	C99Y, C135Y, T147Y, G150R, C204Y, C309Y	149	Seq24	MT542741		‒	‒	Y	‒	‒	Y	Y	R	‒	‒	‒	‒	‒	Y	‒	‒	‒	‒	‒	‒	Y	‒	‒	‒	‒	‒	‒	‒	‒	‒	‒	‒	‒	‒
		1	AF069059	82–443	C99T, T147C, G150A, C204T	50b	Seq25	MT542742		‒	‒	T	‒	‒	‒	C	A	‒	‒	‒	‒	‒	T	‒	‒	‒	‒	‒	‒	‒	‒	‒	‒	‒	‒	‒	‒	‒	‒	‒	‒	‒	‒
		1	AF069059	44–389	C99T, T147C, G150A, T308Y	607	Seq26	MT542743		‒	‒	T	‒	‒	‒	C	A	‒	‒	‒	‒	‒	‒	‒	‒	‒	‒	‒	Y	‒	‒	‒	‒	‒	‒	‒	‒	‒	‒	‒	‒	‒	‒
		1	AF069059	46–455	C87Y, C99Y, C123Y, C132Y, T147Y, G150R, C174Y, C204Y, C309Y, A324R, G402R	71	Seq27	MT542744		‒	Y	Y	Y	Y	‒	Y	R	‒	‒	Y	‒	‒	Y	‒		‒	‒		‒	Y	R	‒	‒	‒	‒	‒	‒	‒	‒	‒	R	‒	‒
		1	AF069059	40–455	C87T, T147C, G150A, C309T	269a	Seq28	MT542745		‒	T	‒	T	‒	‒	C	A	‒	‒	‒			‒	‒	‒	‒	‒	‒	‒	T	‒	‒		‒	‒	‒	‒	‒	‒	‒	‒	‒	‒
	Sub-total	24
										G84	C123	T135	C159	C168	C171	C177	G180	T183	G186	C210	C240	C255	C273	C291	C345	A360	T366	C372	T387	G390	C396	G408	C411	C423	A438	A476
	BIII/BIV	1	L40508	76–491	G84R, C159Y, T183Y, G186R, C255Y, C273Y, C345Y, T366Y, T387C, G408R, A438G	374	Seq29	MT542746		R	‒	‒	Y	‒	‒	‒	‒	Y	R	‒	‒	Y	Y	‒	Y	‒	Y	‒	C	‒	‒	R	‒	‒	G	‒
		1	L40508	85–491	C123Y, T135Y, C159Y, T183Y, G186R, C240Y, C255Y, C273Y, C345Y, T366Y, T387Y, A438R	180	Seq30	MT542747		‒	Y	Y	Y	‒	‒	‒	‒	Y	R	‒	Y	Y	Y	‒	Y	‒	Y	‒	Y	‒	‒	‒	‒	‒	R	‒
		2	L40508	76–491	C123Y, T135Y, C168Y, G180R, T183Y, G186R, C210Y, C240Y, C255Y, C273Y, A360R, T366Y, T387Y	93a	Seq31	MT542748		‒	Y	Y	‒	Y	‒	‒	R	Y	R	Y	Y	Y	Y	‒	‒	R	Y	‒	Y	‒	‒	‒	‒	‒	‒	‒
		1	L40508	76–491	C123Y, T135Y, C168Y, T183Y, G186R, C210Y, C240Y, C255Y, C273Y, C291Y, C345Y, A360R, T366Y, C372Y, T387Y, C423Y, A438R	186	Seq32	MT542749		‒	Y	Y	‒	Y	‒	‒	‒	Y	R	Y	Y	Y	Y	Y	Y	R	Y	Y	Y	‒	‒	‒	‒	Y	R	‒
		1	L40508	76–491	C123Y, T135Y, C168Y, T183Y, G186R, C210Y, C240Y, C255Y, C273Y, C345Y, A360R, T366Y, C372Y, T387Y, C423Y, A438R	168	Seq33	MT542750		‒	Y	Y	‒	Y	‒	‒	‒	Y	R	Y	Y	Y	Y	‒	Y	R	Y	Y	Y	‒	‒	‒	‒	Y	R	‒
		1	L40508	101–491	C123Y, T135Y, C168Y, T183Y, G186R, C210Y, C240Y, C255Y, C273Y, C345Y, T366C, T387Y, A438R	330	Seq34	MT542751		‒	Y	Y	‒	Y	‒	‒	‒	Y	R	Y	Y	Y	Y	‒	Y	‒	C	‒	Y	‒	‒	‒	‒	‒	R	‒
		2	L40508	77–491	C123Y, T135Y, C171Y, G180R, C240Y, C255Y, C273Y, C345Y, T366Y, T387Y, C423Y, A438R	282a	Seq35	MT542752		‒	Y	Y	‒	‒	Y	‒	R	‒	‒	‒	Y	Y	Y	‒	Y	‒	Y	‒	Y	‒	‒	‒	‒	‒	R	‒
		1	L40508	76–491	C123Y, T135Y, T183Y, C240Y, C255Y, C273Y, C291Y, C345Y, T366Y, C372Y, T387Y, G408R, C411Y, A438R	33	Seq36	MT542753		‒	Y	Y	‒	‒	‒	‒	‒	Y	‒	‒	Y	Y	Y	Y	Y	‒	Y	Y	Y	‒	‒	R	Y	‒	R	‒
		1	L40508	76–491	C123Y, T135Y, T183Y, C240Y, C255Y, C273Y, C345Y, T366Y, T387Y, G408R, C411Y, A438R	31	Seq37	MT542754		‒	Y	Y	‒	‒	‒	‒	‒	Y	‒	‒	Y	Y	Y	‒	Y	‒	Y	‒	Y	‒	‒	R	Y	‒	R	‒
		1	L40508	76–491	C123Y, T135Y, C240Y, C255Y, C273Y, C291Y, C345T, T366C, C372Y, T387Y, A438G	242	Seq38	MT542755		‒	Y	Y	‒	‒	‒	‒	‒	‒	‒	‒	Y	Y	Y	Y	T	‒	C	Y	Y	‒	‒	‒	‒	‒	G	‒
		1	L40508	76–491	T135Y, C159Y, T183Y, G186R, C240Y, C255Y, C273Y, C345Y, T366Y, T387Y, G408R, C423Y, A438R	200	Seq39	MT542756		‒	‒	Y	Y	‒	‒	‒	‒	Y	R	‒	Y	Y	Y	‒	Y	‒	Y	‒	Y	‒	‒	R	‒	Y	R	‒
		1	L40508	84–491	T135Y, C159Y, T183Y, G186R, C240Y, C255Y, C273Y, C345Y, T366Y, T387Y, C423Y, A438R	131	Seq40	MT542757		‒	‒	Y	Y	‒	‒	‒	‒	Y	R	‒	Y	Y	Y	‒	Y	‒	Y	‒	Y	‒	‒	‒	‒	Y	R	‒
		1	L40508	82–491	T135Y, C159Y, T183Y, G186R, C255Y, C273Y, C345Y, T366Y, T387C, G408R, C411Y, A438R	157	Seq41	MT542758		‒	‒	Y	Y	‒	‒	‒	‒	Y	R	‒	‒	Y	Y	‒	Y	‒	Y	‒	C	‒	‒	R	Y	‒	R	‒
		1	L40508	76–491	T135Y, C159Y, T183Y, G186R, C255Y, C273Y, C345Y, T366Y, T387Y, C396Y, C423Y, A438R	570	Seq42	MT542759		‒	‒	Y	Y	‒	‒	‒	‒	Y	R	‒	‒	Y	Y	‒	Y	‒	Y	‒	Y	‒	Y	‒	‒	Y	R	‒
		1	L40508	84–491	T135Y, C177Y, T183Y, C255Y, C273Y, C345Y, T366Y, T387Y, G390R, G408R, C411Y, A438R	49	Seq43	MT542760		‒	‒	Y	‒	‒	‒	Y	‒	Y	‒	‒	‒	Y	Y	‒	Y	‒	Y	‒	Y	R	‒	R	Y	‒	R	‒
		1	L40508	76–491	T135Y, T183Y, C255Y, C273Y, T366Y, T387C, G408R, A438R	79	Seq44	MT542761		‒	‒	Y	‒	‒	‒	‒	‒	Y	‒	‒	‒	Y	Y	‒	‒	‒	Y	‒	C	‒	‒	R	‒	‒	R	‒
		1	L40508	76–491	C159Y, T183Y, G186R, C255Y, C273Y, C345Y, T366Y, T387Y, A438R	182	Seq45	MT542762		‒	‒	‒	Y	‒	‒	‒	‒	Y	R	‒	‒	Y	Y	‒	Y	‒	Y	‒	Y	‒	‒	‒	‒	‒	R	‒
		1	L40508	76–491	C159Y, T183C, G186R, C255Y, C273Y, C345Y, T366Y, T387Y, C423Y, A438R	85	Seq46	MT542763		‒	‒	‒	Y	‒	‒	‒	‒	C	R	‒	‒	Y	Y	‒	Y	‒	Y	‒	Y	‒	‒	‒	‒	Y	R	‒
		1	L40508	76–491	C159Y, T183Y, G186R, C255Y, C273Y, C345Y, T366Y, T387Y, A438R, A476R	172	Seq47	MT542764		‒	‒	‒	Y	‒	‒	‒	‒	Y	R	‒	‒	Y	Y	‒	Y	‒	Y	‒	Y	‒	‒	‒	‒	‒	R	R
		1	L40508	76–491	T183C, G186A, C240Y, C255Y, C273Y, T366Y, T387C, A438R	198	Seq48	MT542765		‒	‒	‒	‒	‒	‒	‒	‒	C	A	‒	Y	Y	Y	‒	‒	‒	Y	‒	C	‒	‒	‒	‒	‒	R	‒
	Sub-total	22
	TOTAL	64

## Sheet: bg
Assemblage	Sub-assemblage	Isolates No.	Reference sequence	Stretch	Single Nucleotide Polymorphisms	Isolate Id.	Seq. Number	GenBank ID
A	AII	2	AY072723	97–719	None	269b	Seq49	MT542766
	Sub-total	2
	AIII	5	AY072724	1–753	None	106	Seq50	MT542767
	Sub-total	5
	AII+AIII	5	AY072723	1–729	C415Y, T423Y	13	Seq51	MT542768
	Sub-total	5
	AIII+B	1	AY072727	98–604	T132Y, G159R, A171R, A183R, A228R, T240Y, G258R, C288Y, T306Y, C309Y, T312K, G327R, C339Y, G345R, C348Y, C372Y, A387R, C390Y, C415Y, A432R, C438Y, C453M, G456R, T471Y, A489R, T519Y, C522R, C558Y, C561Y, C564Y, G576R, C579S	50b	Seq52	MT542769
	Sub-total	1
	AII+B	1	AY072727	96-603	T132Y, G159R, C165Y, A171R, A183R, A228R, T240Y, G258R, C288Y, T306Y, C309T, T312K, G318R, G327R, C339Y, G345R, C348Y, C372Y, A387R, C390Y, C415Y, A432R, C438Y, C453M, G456R, T471Y, A489R, T519Y, C522S, C558Y, C561Y, C564Y, G576R, C579S	572	Seq53	MT542770
	Sub-total	1
										C165	G180	A183	C204	A272	C309	G354	C366	C406	T519	C543
B	–	10	AY072727	1–729	C165T, A183G	5	Seq54	MT542771		T	–	G	–	–	–	–	–	–	–	–
		3	AY072727	93–753	C165Y, A183R	570	Seq55	MT542772		Y	–	R	–	–	–	–	–	–	–	–
		1	AY072727	97–593	C165Y, A183R, C204M, C309Y, C366Y, T519Y	353	Seq56	MT542773		Y	–	R	M	–	Y	–	Y	–	Y	–
		1	AY072727	96–592	C165T, A183G, A272R, C406Y	172	Seq57	MT542774		T	–	G	–	R	–	–	–	Y	–	–
		1	AY072727	93–709	C165Y, A183R, C309Y	200	Seq58	MT542775		Y	–	R	–	–	Y	–	–	–	–	–
		4	AY072727	97–753	C165Y, A183R, C309Y, T519Y	186	Seq59	MT542776		Y	–	R	–	–	Y	–	–	–	Y	–
		1	AY072727	93–600	C165Y, A183R, C309Y, T519Y, C543Y	93a	Seq60	MT542777		Y	–	R	–	–	Y	–	–	–	Y	Y
		2	AY072727	93–753	C165T, A183R, C309Y, C543Y	86a	Seq61	MT542778		T	–	R	–	–	Y	–	–	–	–	Y
		2	AY072727	97–753	C165Y, A183R, T519Y	49	Seq62	MT542779		Y	–	R	–	–	–	–	–	–	Y	–
		1	AY072727	93–604	C165Y, C309Y, G354R, T519C	149	Seq63	MT542780		Y	–	–	–	–	Y	R	–	–	C	–
		1	AY072727	97–719	C165Y, C309Y, G354R, T519Y, C543Y	282a	Seq64	MT542781		Y	–	–	–	–	Y	R	–	–	Y	Y
		1	AY072727	93–753	C165Y, C309T, G354R, T519Y, C543Y	282b	Seq65	MT542782		Y	–	–	–	–	T	R	–	–	R	Y
		1	AY072727	97–601	C165Y, C309T, T519Y	86b	Seq66	MT542783		Y	–	–	–	–	T	–	–	–	Y	–
		1	AY072727	93–711	C165Y, C309T, T519Y, C543Y	82	Seq67	MT542784		Y	–	–	–	–	T	–	–	–	Y	Y
		1	AY072727	97–701	C165Y, C309Y, C543Y	131	Seq68	MT542785		Y	–	–	–	–	Y	–	–	–	–	Y
		1	AY072727	97–719	C165Y, C309T, C543Y	157	Seq69	MT542786		Y	–	–	–	–	T	–	–	–	–	Y
		1	AY072727	97–753	G180R, C309Y, T519C	78	Seq70	MT542787		–	R	–	–	–	Y	–	–	–	C	–
		1	AY072727	103–604	A183R	585	Seq71	MT542788		–	–	R	–	–	–	–	–	–	–	–
		1	AY072727	98–714	A183R, C204M, T519Y	33	Seq72	MT542789		–	–	R	M	–	–	–	–	–	Y	–
		1	AY072727	97–706	C309Y	198	Seq73	MT542790		–	–	–	–	–	Y	–	–	–	–	–
		1	AY072727	102–604	C309T, T519C	79	Seq74	MT542791		–	–	–	–	–	T	–	–	–	C	–
		1	AY072727	93–753	C309T, T519Y	85	Seq75	MT542792		–	–	–	–	–	T	–	–	–	Y	–
		1	AY072727	97–719	T519C	330	Seq76	MT542793		–	–	–	–	–	–	–	–	–	C	–
		2	AY072727	1–753	T519Y	41	Seq77	MT542794		–	–	–	–	–	–	–	–	–	Y	–
	Sub-total	41
	TOTAL	55

## Sheet: tpi
Assemblage	Sub-assemblage	Isolates No.	Reference sequence	Stretch	Single Nucleotide Polymorphisms	Isolate Id.	Seq. Number	GenBank ID
A	AII	8	U57897	294–805	None	13	Seq78	MT542795
		5	U57897	275–805	C287G	111	Seq79	MT542796
		1	U57897	275–805	C287G, A381M	128	Seq80	MT542797
	Sub-total	14
	AII+BIII	1	U57897	289–754	94 SNPs	82	Seq81	MT542798
		1	U57897	313–720	95 SNPs	132	Seq82	MT542799
	Sub-total	2
										A8	A10	C15	G21	C33	C34	G48	C104	G105	C108	C111	G198	C201	G207	G254	G258	T314	A372	G391
B	BIII	7	AF069561	1–456	None	79	Seq83	MT542800		‒	‒	‒	‒	‒	‒	‒	‒	‒	‒	‒	‒	‒	‒	‒	‒	‒	‒	‒
		1	AF069561	1–456	A8R, C108T, C111Y, C201Y	50b	Seq84	MT542801		R	‒	‒	‒	‒	‒	‒	‒	‒	T	Y	‒	Y	‒	‒	‒	‒	‒	‒
		1	AF069561	1–456	A8R, C108Y, C201Y	607	Seq85	MT542802		R	‒	‒	‒	‒	‒	‒	‒	‒	Y	‒	‒	Y	‒	‒	‒	‒	‒	‒
		2	AF069561	1–456	A10R	168	Seq86	MT542803		‒	R	‒	‒	‒	‒	‒	‒	‒	‒	‒	‒	‒	‒	‒	‒	‒	‒	‒
		1	AF069561	1–456	A10R, C104Y, A372R	85	Seq87	MT542804		‒	R	‒	‒	‒	‒	‒	Y	‒	‒	‒	‒	‒	‒	‒	‒	‒	R	‒
		1	AF069561	1–456	A10R, C108Y, C111Y	78	Seq88	MT542805		‒	R	‒	‒	‒	‒	‒	‒	‒	Y	Y	‒	‒	‒	‒	‒	‒	‒	‒
		1	AF069561	1–456	C15Y, C33Y, C34Y, G105R, C111Y, G254R	149	Seq89	MT542806		‒	‒	Y	‒	Y	Y	‒	‒	R	‒	Y	‒	‒	‒	R	‒	‒	‒	‒
		1	AF069561	1–456	G21A, C34T, C108T	157	Seq90	MT542807		‒	‒	‒	A	‒	T	‒	‒	‒	T	‒	‒	‒	‒	‒	‒	‒	‒	‒
		1	AF069561	26–456	C34Y, G105R, T314Y	242	Seq91	MT542808		‒	‒	‒	‒	‒	Y	‒	‒	R	‒	‒	‒	‒	‒	‒	‒	Y	‒	‒
		1	AF069561	1–456	G48A, G391A	269a	Seq92	MT542809			‒	‒	‒	‒	‒	A	‒	‒	‒	‒	‒	‒	‒	‒	‒	‒	‒	A
		1	AF069561	17–456	G105R, C108Y, C201Y, G391R,	585	Seq93	MT542810		‒	‒	‒	‒	‒	‒	‒	‒	R	Y	‒	‒	Y	‒	‒	‒	‒	‒	R
		1	AF069561	1–456	C108Y	172	Seq94	MT542811		‒	‒	‒	‒	‒	‒	‒	‒	‒	Y	‒	‒	‒	‒	‒	‒	‒	‒	‒
		1	AF069561	1–456	C108Y, C111Y	245	Seq95	MT542812		‒	‒	‒	‒	‒	‒	‒	‒	‒	Y	Y	‒	‒	‒	‒	‒	‒	‒	‒
		1	AF069561	38–456	C108Y, C111Y, C201Y	570	Seq96	MT542813		‒	‒	‒	‒	‒	‒	‒	‒	‒	Y	Y	‒	Y	‒	‒	‒	‒	‒	‒
		1	AF069561	1–456	C108Y, C201Y	49	Seq97	MT542814		‒	‒	‒	‒	‒	‒	‒	‒	‒	Y	‒	‒	Y	‒	‒	‒	‒	‒	‒
		1	AF069561	1–456	C108Y, G258R	198	Seq98	MT542815		‒	‒	‒	‒	‒	‒	‒	‒	‒	Y	‒	‒	‒	‒	‒	R	‒	‒	‒
		2	AF069561	1–456	G198R, G207R	374	Seq99	MT542816		‒	‒	‒	‒	‒	‒	‒	‒	‒	‒	‒	R	‒	R	‒	‒	‒	‒	‒
	Sub-total	25
	BIV	1	AF069560	1-479	A176G, A395G, C470T	55	Seq100	MT542817
										A5	A10	A33	T34	G44	T57	G105	T108	T111	C112	C127	G128	T131	T134	A153	A176	A181	C214	G221	G230	C237	G281	T314	T317	A372	A395	A421	A437	C447	A449	C470	G476
	BIII/BIV	1	AF069560	1–479	A5R, A33R, T57Y, C112Y, T131Y, T134Y, A176G, G281R, T314Y, A395G, C470Y	33	Seq101	MT542818		R	‒	R	‒	‒	Y	‒	‒	‒	Y	‒	‒	Y	Y	‒	G	‒	‒	‒	‒	‒	R	Y	‒	‒	G	‒	‒	‒	‒	Y	‒
		1	AF069560	1–479	A5R, A33R, T57Y, T131Y, T134Y, A176G, G281R, A395G, C470Y	31	Seq102	MT542819		R	‒	R	‒	‒	Y	‒	‒	‒	‒	‒	‒	Y	Y	‒	G	‒	‒	‒	‒	‒	R	‒	‒	‒	G	‒	‒	‒	‒	Y	‒
		1	AF069560	1–479	A5R, T57Y, T131Y, T134Y, A176G, A181R, A395G, C470T	71	Seq103	MT542820		R	‒	‒	‒	‒	Y	‒	‒	‒	‒	‒	‒	Y	Y	‒	G	R	‒	‒	‒	‒	‒	‒	‒	‒	G	‒	‒	‒	‒	Y	‒
		1	AF069560	1–479	A5R, T57Y, T131Y, T134Y, A176G, G281R, A395G, A421M, C470Y	58	Seq104	MT542821		R	‒	‒	‒	‒	Y	‒	‒	‒	‒	‒	‒	Y	Y	‒	G	‒	‒	‒	‒	‒	R	‒	‒	‒	G	M	‒	‒	‒	Y	‒
		1	AF069560	1–479	A5R, A33R, T57Y, G128R, T131Y, T134Y, A176G, A395G, C470Y	86b	Seq105	MT542822		R	‒	R	‒	‒	Y	‒	‒	‒	‒	‒	R	Y	Y	‒	G	‒	‒	‒	‒	‒	‒	‒	‒	‒	G	‒	‒	‒	‒	Y	‒
		2	AF069560	1–479	A5R, T57Y, G128R, T131Y, T134Y, A176G, A395G, C470Y	86a	Seq106	MT542823		R	‒	‒	‒	‒	Y	‒	‒	‒	‒	‒	R	Y	Y	‒	G	‒	‒	‒	‒	‒	‒	‒	‒	‒	G	‒	‒	‒	‒	Y	‒
		1	AF069560	1–479	A5R, T57Y, G128R, T131Y,T134Y, A176G, A395G	93a	Seq107	MT542824		R	‒	‒	‒	‒	Y	‒	‒	‒	‒	‒	R	Y	Y	‒	G	‒	‒	‒	‒	‒	‒	‒	‒	‒	G	‒	‒	‒	‒	‒	‒
		1	AF069560	1–479	A5R, T57Y, T131Y, T134Y, A176G, C237Y, A395G, C470Y,	72	Seq108	MT542825		R	‒	‒	‒	‒	Y	‒	‒	‒	‒	‒	‒	Y	Y	‒	G	‒		‒	‒	Y	‒	‒	‒	‒	G	‒	‒	‒	‒	Y	‒
		1	AF069560	1–479	A5R, G44R, T57Y, C127Y, T131Y, T134C, A176G, A395R	131	Seq109	MT542826		R	‒	‒	‒	R	Y	‒	‒	‒	‒	Y	‒	Y	C	‒	G	‒	‒	‒	‒	‒	‒	‒	‒	‒	R	‒	‒	‒	‒	‒	‒
		1	AF069560	1–479	T57Y, T131Y, T134Y, A176G, G221R, G230R, A395G, C470Y	180	Seq110	MT542827		‒	‒	‒	‒	‒	Y	‒	‒	‒	‒	‒	‒	Y	Y	‒	G	‒	‒	R	R	‒	‒	‒	‒	‒	G	‒	‒	‒	‒	Y	‒
		1	AF069560	44–479	T57Y, T131Y, T134Y, A176G, T317Y, A395G, C470Y	41	Seq111	MT542828		‒	‒	‒	‒	‒	Y	‒	‒	‒	‒	‒	‒	Y	Y	‒	G	‒	‒	‒	‒	‒	‒	‒	Y	‒	G	‒	‒	‒	‒	Y	‒
		1	AF069560	1–479	T57Y, T131Y, T134Y, A176G, A395G, A437R, A449R, C470Y, G476R	60	Seq112	MT542829		‒	‒	‒	‒	‒	Y	‒	‒	‒	‒	‒	‒	Y	Y	‒	G	‒	‒	‒	‒	‒	‒	‒	‒	‒	G	‒	R	‒	R	Y	R
	Sub-total	13
	TOTAL	55
