# Supplementary material for: Multilocus Genotyping of Giardia duodenalis in Mostly Asymptomatic Indigenous People from the Tapirapé Tribe, Brazilian Amazon
Source: Pathogens. 2021 Feb 14;10(2):206. doi: 10.3390/pathogens10020206 (PMC7917967; doi:10.3390/pathogens10020206)
Supplement: Supplementary file 1 [file pathogens-10-00206-s001.zip › pathogens-1056628-supplementary-final/Table S6 Köster et al_Pathogens.xlsx]

## Sheet: Hoja1
Table S6: Intra-assemblage B single nucleotide polymorphisms distribution and classification among G. duodenalis sequences at the gdh, bg and tpi loci. Hotspots for SNPs are identified and the summarised comparisons of frequencies between the hotspot and non-hotspot sites are highlighted with darker shades
				All SNPs		Mutation		Double peaks
Locus	Sub-assemblage	Reference sequence	Hotspots/SNPs	Total (n)	%	n	%	n	%
gdh	BIII	AF069059	C87	15	9.61538	4	2.5641	11	7.05128
	(25 varying sites)		T147	18	11.5385	6	3.84615	12	7.69231
			G150	18	11.5385	6	3.84615	12	7.69231
			C204	15	9.61538	4	2.5641	11	7.05128
			C309	15	9.61538	8	5.12821	7	4.48718
			G402	9	5.76923	3	1.92308	6	3.84615
			All BIII hotspots	90	57.6923	31	19.8718	59	37.8205
			Other BIII SNPs	66	42.3077	15	9.61538	51	32.6923
			All BIII SNPs	156	100	46	29.4872	110	70.5128
	BIII/BIV	L40508	C123	9	3.81356	0	0	9	3.81356
	(27 varying sites)		T135	15	6.35593	0	0	15	6.35593
			T183	18	7.62712	2	0.847458	16	6.77966
			G186	14	5.9322	1	0.423729	13	5.50847
			C255	20	8.47458	0	0	20	8.47458
			C273	20	8.47458	0	0	20	8.47458
			C345	17	7.20339	1	0.423729	16	6.77966
			T366	20	8.47458	2	0.847458	18	7.62712
			T387	20	8.47458	4	1.69492	16	6.77966
			A438	19	8.05085	2	0.847458	17	7.20339
			All BIII/BIV hotspots	172	72.8814	12	5.08475	160	67.7966
			Other BIII/BIV SNPs	64	27.1186	0	0	64	27.1186
			All BIII/BIV SNPs	236	100	12	5.08475	224	94.9153
tpi	BIII	AF069561	C108	10	22.7273	2	4.54545	8	18.1818
	(19 varying sites)		All BIII hotspots	10	22.7273	2	4.54545	8	18.1818
			Other BIII SNPs	34	77.2727	4	9.09091	30	68.1818
			All BIII SNPs	44	100	6	13.6364	38	86.3636
	BIII/BIV	AF069560	A5	9	8.91089	0	0	9	8.91089
	(32 varying sites)		T57	12	11.8812	0	0	12	11.8812
			T131	12	11.8812	0	0	12	11.8812
			T134	12	11.8812	1	0.990099	11	10.8911
			A176	12	11.8812	12	11.8812	0	0
			A395	12	11.8812	11	10.8911	1	0.990099
			C470	10	9.90099	0	0	10	9.90099
			All BIII/BIV hotspots	79	78.2178	24	23.7624	55	54.4554
			Other BIII/BIV SNPs	22	21.7822	0	0	22	21.7822
			All BIII/BIV SNPs	101	100	24	23.7624	77	76.2376
bg	B	AY072727	C165	16	21.6216	3	4.05405	13	17.5676
	(11 varying sites)		A183	11	14.8649	2	2.7027	9	12.1622
			C309	16	21.6216	6	8.10811	10	13.5135
			T519	15	20.2703	4	5.40541	11	14.8649
			All B hotspots	58	78.3784	15	20.2703	43	58.1081
			Other B SNPs	16	21.6216	0	0	16	21.6216
			All B SNPs	74	100	15	20.2703	59	79.7297
All			Hotspots	409	66.9394	84	13.748	325	53.1915
			Other sites	202	33.0606	19	3.10966	183	29.9509
			Total	611	100	103	16.8576	508	83.1424
